# Supplementary material for: Structural Modification and Optimisation of Hyperoside Oriented to Inhibit TGF-β-Induced EMT Activity in Alveolar Epithelial Cells
Source: Pharmaceuticals (Basel). 2024 May 2;17(5):584. doi: 10.3390/ph17050584 (PMC11124421; doi:10.3390/ph17050584)
Supplement: Supplementary file 1 [file pharmaceuticals-17-00584-s001.zip]

Archive with 1 entries (1 files):
- pharmaceuticals-2948303--supplementary.pdf
